# Supplementary material for: Authentic Aroma and Compound-Specific Isotope Ratios (δ13C, δ2H) Profiles of Vanilla Pods (V. planifolia and V. tahitensis)
Source: Molecules. 2025 Feb 11;30(4):825. doi: 10.3390/molecules30040825 (PMC11858005; doi:10.3390/molecules30040825)
Supplement: Supplementary file 1 [file molecules-30-00825-s001.zip]

Archive with 1 entries (1 files):
- molecules-3399965-supplementary.pdf
